# Supplementary material for: Clinical Relevancy of Circulating Tumor Cells in Breast Cancer: Epithelial or Mesenchymal Characteristics, Single Cells or Clusters?
Source: Int J Mol Sci. 2022 Oct 12;23(20):12141. doi: 10.3390/ijms232012141 (PMC9603393; doi:10.3390/ijms232012141)
Supplement: Supplementary file 1 [file ijms-23-12141-s001.zip]

Archive with 1 entries (1 files):
- ijms-1940973-supplementary.pdf
